# Supplementary material for: Heat and health of occupational workers: a short summary of literature
Source: J Occup Health. 2024 Apr 11;66(1):uiae018. doi: 10.1093/joccuh/uiae018 (PMC11131018; doi:10.1093/joccuh/uiae018)
Supplement: Web_Material_uiae018 [file web_material_uiae018.zip]

Archive with 1 entries (1 files):
- occupheat_suppappendix.xlsx
