# Supplementary material for: Heat and health of occupational workers: a short summary of literature
Source: J Occup Health. 2024 Apr 11;66(1):uiae018. doi: 10.1093/joccuh/uiae018 (PMC11131018; doi:10.1093/joccuh/uiae018)
Supplement: Web_Material_uiae018 [file web_material_uiae018.zip › occupheat_suppappendix.xlsx]

## Sheet: csv-occupation-set (1)
STUDIES IDENTIFIED AFTER SCREENING TITLES OF 553 PUBMED RESULTS	AUTHORS	DOI/LINKS
Heat Exposure and Occupational Injuries: Review of the Literature and Implications	June T. Spector et al.	https://doi.org/10.1007%2Fs40572-019-00250-8
Occupational heat exposure and the risk of chronic kidney disease of nontraditional origin in the United States	Christopher L Chapman et al.	https://doi.org/10.1152/ajpregu.00103.2021
Occupational Heat Exposure and Breast Cancer Risk in the MCC-Spain Study	Alice Hinchliffe et al.	https://doi.org/10.1158/1055-9965.epi-20-0732
Occupational heat exposure and prostate cancer risk: A pooled analysis of case-control studies	Alice Hinchliffe et al.	https://doi.org/10.1016/j.envres.2022.114592
Excessive occupational heat exposure: a significant ergonomic challenge and health risk for current and future workers	Rebekah A I Lucas et al.	https://doi.org/10.1186/2046-7648-3-14
The epidemiology of occupational heat exposure in the United States: a review of the literature and assessment of research needs in a changing climate	Diane M Gubernot et al.	https://doi.org/10.1007/s00484-013-0752-x
Associations of Occupational Heat Stress and Noise Exposure with Carotid Atherosclerosis among Chinese Steelworkers: A Cross-Sectional Survey	Lihua Wang et al.	https://doi.org/10.3390/ijerph19010024
Effects of Occupational Heat Exposure on Traffic Police Workers in Ahmedabad, Gujarat	Amee Raval et al.	https://doi.org/10.4103%2Fijoem.IJOEM_125_18
Evaluation of Occupational Exposure Limits for Heat Stress in Outdoor Workers - United States, 2011-2016	Aaron W Tustin et al.	https://doi.org/10.15585/mmwr.mm6726a1
Occupational Heat Stress and Kidney Health: From Farms to Factories	Fabiana B. Nerbass et al.	https://doi.org/10.1016%2Fj.ekir.2017.08.012
Climate change and occupational heat problems	Tord Kjellstrom et al.	https://doi.org/10.2486/indhealth.ms5101ed
Extreme occupational heat exposure is associated with elevated haematological and inflammatory markers in Fire Service Instructors	Emily R Watkins et al.	https://doi.org/10.1113/ep088386
Occupational heat stress assessment and protective strategies in the context of climate change	Chuansi Gao et al.	https://doi.org/10.1007/s00484-017-1352-y
Potential Impacts of Different Occupational Outdoor Heat Exposure Thresholds among Washington State Crop and Construction Workers and Implications for Other Jurisdictions	John C Flunker et al.	https://doi.org/10.3390/ijerph191811583
Occupational heat strain in outdoor workers: A comprehensive review and meta-analysis	Leonidas G Ioannou et al.	https://doi.org/10.1080/23328940.2022.2030634
Research in occupational heat stress in India: Challenges and opportunities	Krishnan Srinivasan et al.	https://doi.org/10.4103%2F0019-5278.197522
Occupational Heat Stress: Multi-Country Observations and Interventions	Leonidas G Ioannou et al.	https://doi.org/10.3390/ijerph18126303
Estimating Occupational Heat Exposure From Personal Sampling of Public Works Employees in Birmingham, Alabama	Suwei Wang et al.	https://doi.org/10.1097/jom.0000000000001604
Perceptions of Workplace Heat Exposure and Controls among Occupational Hygienists and Relevant Specialists in Australia	Jianjun Xiang et al.	https://doi.org/10.1371/journal.pone.0135040
Health impacts of workplace heat exposure: an epidemiological review	Jianjun XIANG et al.	https://doi.org/10.2486%2Findhealth.2012-0145
An Occupational Heat-Health Warning System for Europe: The HEAT-SHIELD Platform	Marco Morabito et al.	https://doi.org/10.3390/ijerph16162890
Occupational heat stress In USA: whither we go?	Thomas E. BERNARD	https://doi.org/10.2486%2Findhealth.100
Climate Warming and Occupational Heat and Hot Environment Standards in Thailand	Wantanee Phanprasit et al.	https://doi.org/10.1016/j.shaw.2020.09.008
Environmental Heat Exposure and Heat-Related Symptoms in United States Coast Guard Deepwater Horizon Disaster Responders	Elizabeth A. Erickson et al.	https://doi.org/10.1017%2Fdmp.2018.120
Opportunities and Challenges for Personal Heat Exposure Research	Evan R Kuras	https://doi.org/10.1289/ehp556
Thermal Exposure and Heat Illness Symptoms among Workers in Mara Gold Mine, Tanzania	E.B. Meshi et al.	https://doi.org/10.29024%2Faogh.2318
Extreme heat and occupational injuries in different climate zones: A systematic review and meta-analysis of epidemiological evidence	Syeda Hira Fatima et al.	https://doi.org/10.1016/j.envint.2021.106384
The simultaneous exposure to heat and whole-body vibration on some motor skill functions of city taxi drivers	Seyed Zahra Aghamiri et al.	https://doi.org/10.23749/mdl.v113i5.13432
Assessment of Heat Stress Exposure among Construction Workers in the Hot Desert Climate of Saudi Arabia	Mohammed Al-Bouwarthan et al.	https://doi.org/10.1093/annweh/wxz033
Analyzing occupational heat stress using sensor-based monitoring: a wearable approach with environmental ergonomics perspective	M Sharma et al.	https://doi.org/10.1007/s13762-021-03862-6
Effects of occupational heat exposure on female brick workers in West Bengal, India	Moumita Sett and Subhashis Sahu	https://doi.org/10.3402%2Fgha.v7.21923
Farmworker Vulnerability to Heat Hazards: A Conceptual Framework	Valerie Vi Thien Mac and Linda A McCauley	https://doi.org/10.1111/jnu.12327
Workers' health and productivity under occupational heat strain: a systematic review and meta-analysis	Andreas D Flouris et al.	https://doi.org/10.1016/s2542-5196(18)30237-7
Occupational Heat Stress Profiles in Selected Workplaces in India	Vidhya Venugopal et al.	https://doi.org/10.3390/ijerph13010089
Occupational Heat Stress and Practical Cooling Solutions for Healthcare and Industry Workers During the COVID-19 Pandemic	Josh Foster et al.	https://doi.org/10.1093%2Fannweh%2Fwxaa082
Individual Responses to Heat Stress: Implications for Hyperthermia and Physical Work Capacity	Josh Foster et al.	https://doi.org/10.3389%2Ffphys.2020.541483
Mapping occupational heat exposure and effects in South-East Asia: ongoing time trends 1980-2011 and future estimates to 2050	Tord Kjellstrom et al.	https://doi.org/10.2486/indhealth.2012-0174
Perceptions of workplace heat exposure and adaption behaviors among Chinese construction workers in the context of climate change	Shu-Rong Han et al.	https://doi.org/10.1186/s12889-021-12231-4
Health Risks and Interventions in Exertional Heat Stress	Dieter Leyk et al.	https://doi.org/10.3238%2Farztebl.2019.0537
Associations between heat exposure, vigilance, and balance performance in summer tree fruit harvesters	June T Spector et al.	https://doi.org/10.1016/j.apergo.2017.09.002
Heat acclimation: Gold mines and genes	Suzanne M. Schneider	https://doi.org/10.1080%2F23328940.2016.1240749
Association between occupational heat stress and DNA damage in lymphocytes of workers exposed to hot working environments in a steel industry in Southern India	Vidhya Venugopal et al.	https://doi.org/10.1080%2F23328940.2019.1632144
Climate conditions, workplace heat and occupational health in South-East Asia in the context of climate change	Tord Kjellstrom et al.	https://doi.org/10.4103/2224-3151.213786
A case-crossover study of heat exposure and injury risk among outdoor construction workers in Washington State	Miriam M Calkins et al.	https://doi.org/10.5271/sjweh.3814
Comparison of Different Heat Stress Indices for Assessing Farmers' Exposure to Heat Stress	Masoud HAMEREZAEE et al.	https://doi.org/10.18502%2Fijph.v49i9.4107
An Occupational Heat Stress and Hydration Assessment of Agricultural Workers in North Mexico	Rietta S. Wagoner et al.	https://doi.org/10.3390%2Fijerph17062102
Incorporating occupational risk in heat stress vulnerability mapping	Kyle G Crider et al.	https://pubmed.ncbi.nlm.nih.gov/25185323/
Re-evaluating occupational heat stress in a changing climate	June T Spector and Perry E Sheffield	https://doi.org/10.1093/annhyg/meu073
Workers' perceptions of climate change related extreme heat exposure in South Australia: a cross-sectional survey	Jianjun Xiang et al.	https://doi.org/10.1186%2Fs12889-016-3241-4
Using a Qualitative Phenomenological Approach to Inform the Etiology and Prevention of Occupational Heat-Related Injuries in Australia	Alana L Hansen et al.	https://doi.org/10.3390/ijerph17030846
Heat Exposure in Central Florida Fernery Workers: Results of a Feasibility Study	Valerie Vi Thien Mac et al.	https://doi.org/10.1080/1059924x.2017.1282906
Impact of climate change on occupational health and productivity: a systematic literature review focusing on workplace heat	Miriam Levi et al.	https://doi.org/10.23749/mdl.v109i3.6851
Occupational Heat Stress Impacts on Health and Productivity in a Steel Industry in Southern India	Manikandan Krishnamurthy et al.	https://doi.org/10.1016/j.shaw.2016.08.005
Maximum allowable exposure to different heat radiation levels in three types of heat protective clothing	Ronald HEUS and Emiel A. DENHARTOG	https://doi.org/10.2486%2Findhealth.2017-0137
Association between occupational heat stress and kidney disease among 37,816 workers in the Thai Cohort Study (TCS)	Benjawan Tawatsupa et al.	https://doi.org/10.2188/jea.je20110082
Ad libitum drinking prevents dehydration during physical work in the heat when adhering to occupational heat stress recommendations	Hayden W. Hess et al.	https://doi.org/10.1080%2F23328940.2022.2094160
Air temperature exposure and agricultural occupational injuries in the Autonomous Province of Trento (2000-2013, North-Eastern Italy)	Matteo Riccò	https://doi.org/10.13075/ijomeh.1896.01114
A Case-Crossover Study of Heat Exposure and Injury Risk in Outdoor Agricultural Workers	June T Spector et al.	https://doi.org/10.1371/journal.pone.0164498
Occupational heat stress and associated productivity loss estimation using the PHS model (ISO 7933): a case study from workplaces in Chennai, India	Karin Lundgren et al.	https://doi.org/10.3402/gha.v7.25283
Work-attributed illness arising from excess heat exposure in Ontario, 2004-2010	Melanie K Fortune et al.	https://doi.org/10.17269/cjph.104.3984
Heat Stress-Related Symptoms among Bakery Workers in Lebanon: A National Cross-Sectional Study	Rima R. Habib et al.	https://doi.org/10.1177%2F0046958021990517
Association between heat stress and occupational injury among Thai workers: findings of the Thai Cohort Study	Benjawan Tawatsupa et al.	https://doi.org/10.2486/indhealth.2012-0138
Impacts of Climate Change on Outdoor Workers and their Safety: Some Research Priorities	Haruna M. Moda et al.	https://doi.org/10.3390%2Fijerph16183458
Heat stress and inadequate sanitary facilities at workplaces - an occupational health concern for women?	Vidhya Venugopal et al.	https://doi.org/10.3402/gha.v9.31945
Heat Stress, Physiological Response, and Heat-Related Symptoms among Thai Sugarcane Workers	Pongsit Boonruksa et al.	https://doi.org/10.3390/ijerph17176363
Management of climatic heat stress risk in construction: a review of practices, methodologies, and future research	Steve Rowlinson et al.	https://doi.org/10.1016/j.aap.2013.08.011
Thermal stress, human performance, and physical employment standards	Stephen S Cheung et al.	https://doi.org/10.1139/apnm-2015-0518
Heat exposure, cardiovascular stress and work productivity in rice harvesters in India: implications for a climate change future	Subhashis Sahu et al.	https://doi.org/10.2486/indhealth.2013-0006
Investigation of thermal exposure in traditional neyshabur bakeries using heat strain and physiological indices	Somayeh Bolghanabadi et al.	https://doi.org/10.1016/j.mex.2019.02.003
Heat stress monitoring based on heart rate measurements	Rev Bras Med Trab	https://doi.org/10.47626%2F1679-4435-2020-449
Association between extreme temperature exposure and occupational injuries among construction workers in Italy: An analysis of risk factors	Claudio Gariazzo et al.	https://doi.org/10.1016/j.envint.2022.107677
Heat Stress Impacts on Cardiac Mortality in Nepali Migrant Workers in Qatar	Bandana Pradhan et al.	https://doi.org/10.1159/000500853
Heat-Related Illness Among Latinx Child Farmworkers in North Carolina: A Mixed-Methods Study	Taylor J Arnold et al.	https://doi.org/10.1177/1048291120920571
Workplace Intervention for Heat Stress: Essential Elements of Design, Implementation, and Assessment	Jason Glaser et al.	https://doi.org/10.3390/ijerph19073779
Heat stress in rice vermicelli manufacturing factories	Melvin Seng et al.	https://doi.org/10.1080%2F10773525.2018.1522102
Calculating workplace WBGT from meteorological data: a tool for climate change assessment	Bruno Lemke et al.	https://doi.org/10.2486/indhealth.ms1352
Exploring how a traditional diluted yoghurt drink may mitigate heat strain during medium-intensity intermittent work: a multidisciplinary study of occupational heat strain	Karin LUNDGREN-KOWNACKI et al.	https://doi.org/10.2486%2Findhealth.2017-0030
Effectiveness of exercise-heat acclimation for preventing heat illness in the workplace	Fumio Yamazaki	https://doi.org/10.7888/juoeh.35.183
The Risk Factors for Radiolucent Nephrolithiasis among Workers in High-Temperature Workplaces in the Steel Industry	I-Cheng Lu et al.	https://doi.org/10.3390/ijerph192315720
The effect of deforestation and climate change on all-cause mortality and unsafe work conditions due to heat exposure in Berau, Indonesia: a modelling study	Nicholas H Wolff et al.	https://doi.org/10.1016/s2542-5196(21)00279-5
Characterizing occupational heat-related mortality in the United States, 2000-2010: an analysis using the Census of Fatal Occupational Injuries database	Diane M. Gubernot et al.	https://doi.org/10.1002%2Fajim.22381
Heat-related illness among wildland firefighters	Siyeon KIM et al.	https://doi.org/10.2486%2Findhealth.2018-0063
Accuracy of an estimated core temperature algorithm for agricultural workers	Jared Egbert et al.	https://doi.org/10.1080/19338244.2022.2033672
Heat stress assessment in artistic glass units	Francesca Romana d'AMBROSIO Alfano et al.	https://doi.org/10.2486/indhealth.2017-0143
Heat Illness Among North Carolina Latino Farmworkers	Thomas A. Arcury et al.	https://doi.org/10.1097%2FJOM.0000000000000552
The Challenges of Working in the Heat Whilst Pregnant: Insights From Gambian Women Farmers in the Face of Climate Change	Shantelle Spencer et al.	https://doi.org/10.3389/fpubh.2022.785254
Kidney Function in Rice Workers Exposed to Heat and Dehydration in Costa Rica	Jennifer Crowe et al.	https://doi.org/10.3390%2Fijerph19094962
Climate Change and the Emergent Epidemic of CKD from Heat Stress in Rural Communities: The Case for Heat Stress Nephropathy	Jason Glaser et al.	https://doi.org/10.2215/cjn.13841215
What does climate change mean for occupational health professionals?	Mangala Patil et al.	https://doi.org/10.1093%2Foccmed%2Fkqaa031
The effect of hot days on occupational heat stress in the manufacturing industry: implications for workers' well-being and productivity	Tjaša Pogačar et al.	https://doi.org/10.1007/s00484-018-1530-6
Perceived heat stress and health effects on construction workers	Priya Dutta et al.	https://doi.org/10.4103/0019-5278.174002
Knowledge and Practices to Avoid Heat-Related Illness among Hispanic Farmworkers along the Florida-Georgia Line	John S Luque et al.	https://doi.org/10.1080/1059924x.2019.1670312
Heat illness and death among workers - United States, 2012-2013	Sheila Arbury et al.	https://www.ncbi.nlm.nih.gov/pmc/articles/PMC4584656/
Estimating policy-relevant health effects of ambient heat exposures using spatially contiguous reanalysis data	Temilayo E Adeyeye et al.	https://doi.org/10.1186/s12940-019-0467-5
Patterns of Heat Strain Among a Sample of US Underground Miners	Kristin Yeoman et al.	https://doi.org/10.1097%2FJOM.0000000000001518
Evaluation of occupation hot exposure in industrial workplaces in a subtropical country	Yu-Chiao Yang et al.	https://doi.org/10.13075/ijomeh.1896.00761
Impacts of Climate Change and Heat Stress on Farmworkers' Health: A Scoping Review	Moussa El Khayat et al.	https://doi.org/10.3389/fpubh.2022.782811
Wearable physiological monitoring for human thermal-work strain optimization	Mark J Buller et al.	https://doi.org/10.1152/japplphysiol.00353.2017
Physiological and biochemical parameters among a population of bakers exposed to environmental heat	Sultan T Al-Otaibi	https://doi.org/10.13075/ijomeh.1896.01813
Evaluation of wearable sensors for physiologic monitoring of individually experienced temperatures in outdoor workers in southeastern U.S	Denisse Bustos et al.	https://doi.org/10.3390%2Fs21217249
The impact of wildfire smoke and temperature on traumatic worker injury claims, Oregon 2009-2018	Richard Evoy et al.	https://doi.org/10.1002/hsr2.820
Wearable Sensor System to Monitor Physical Activity and the Physiological Effects of Heat Exposure	Sean Pham et al.	https://doi.org/10.3390/s20030855
Nationwide epidemiological study for estimating the effect of extreme outdoor temperature on occupational injuries in Italy	Alessandro Marinaccio et al.	https://doi.org/10.1016/j.envint.2019.105176
Hematological parameters in a population of male bakers exposed to high heat work environment	Sultan T. Al-Otaibi	https://doi.org/10.1371%2Fjournal.pone.0274782
Workers' Perception Heat Stress: Results from a Pilot Study Conducted in Italy during the COVID-19 Pandemic in 2020	Michela Bonafede et al.	https://doi.org/10.3390/ijerph19138196
What Can We Learn about Workplace Heat Stress Management from a Safety Regulator Complaints Database?	Alana Hansen et al.	https://doi.org/10.3390%2Fijerph15030459
Factors affecting heat-related diseases in outdoor workers exposed to extreme heat	Jungsun Park et al.	https://doi.org/10.1186/s40557-017-0183-y
Heat-related illness in Washington State agriculture and forestry sectors	June T Spector et al.	https://doi.org/10.1002/ajim.22357
Application of Universal Thermal Climate Index (UTCI) for assessment of occupational heat stress in open-pit mines	Parvin NASSIRI et al	https://doi.org/10.2486%2Findhealth.2017-0018
Risk of Heat-Related Mortality, Disease, Accident, and Injury Among Korean Workers: A National Representative Study From 2002 to 2015	Jin-Ha Yoon et al.	https://doi.org/10.1029/2021gh000516
Cooling Interventions Among Agricultural Workers: A Pilot Study	Roxana Chicas et al.	https://doi.org/10.1177/2165079920976524
Climate change and agricultural workers' health in Ecuador: occupational exposure to UV radiation and hot environments	Raul Harari Arjona et al.	https://doi.org/10.4415/ann_16_03_08
Ergonomics and Beyond: Understanding How Chemical and Heat Exposures and Physical Exertions at Work Affect Functional Ability, Injury, and Long-Term Health	Jennifer A. Ross et al.	https://doi.org/10.1177%2F0018720816645457
Hydration Status and Kidney Health of Factory Workers Exposed to Heat Stress: A Pilot Feasibility Study	Fabiana B Nerbass et al.	https://doi.org/10.1159/000500373
Assessment of thermal environments: working conditions in the portuguese glass industry	A. Virgílio M. OLIVEIRA et al.	https://doi.org/10.2486%2Findhealth.2017-0048
The Impacts of Sun Exposure on Worker Physiology and Cognition: Multi-Country Evidence and Interventions	Leonidas G Ioannou et al.	https://doi.org/10.3390/ijerph18147698
Climate change-induced heat risks for migrant populations working at brick kilns in India: a transdisciplinary approach	Karin LUNDGREN-KOWNACKI et al.	https://doi.org/10.1007/s00484-017-1476-0
Reductions in Labor Capacity from Intensified Heat Stress in China under Future Climate Change	Liangliang Cheng et al.	https://doi.org/10.1016%2Fj.scib.2023.09.044
Heat Waves Occurrence and Outdoor Workers' Self-assessment of Heat Stress in Slovenia and Greece	Tjaša Pogačar et al.	https://doi.org/10.3390/ijerph16040597
Warming from tropical deforestation reduces worker productivity in rural communities	Yuta J Masuda et al.	https://doi.org/10.1038/s41467-021-21779-z
Identification of workers exposed concomitantly to heat stress and chemicals	Robert Bourbonnais et al.	https://doi.org/10.2486/indhealth.2012-0095
Air temperatures and occupational injuries in the construction industries: a report from Northern Italy (2000-2013)	Matteo Riccò et al.	https://doi.org/10.2486/indhealth.2018-0268
Report-back for geo-referenced environmental data: A case study on personal monitoring of temperature in outdoor workers	Laura Thompson et al.	https://doi.org/10.4081/gh.2018.629
Deaths in Australia from Work-Related Heat Stress, 2000-2015	Richard Gun	https://doi.org/10.3390%2Fijerph16193601
Investigation of kidney function changes in sea salt workers during harvest season in Thailand	Titaporn Luangwilai et al.	https://doi.org/10.32394/rpzh.2022.0201
Mixed methods study into social impacts of work-related heat stress on Ghanaian mining workers: A pragmatic research approach	Victor Fannam Nunfam	https://doi.org/10.1016/j.heliyon.2021.e06918
Work Adaptations Insufficient to Address Growing Heat Risk for U.S. Agricultural Workers	Michelle Tigchelaar et al.	https://doi.org/10.1088/1748-9326/ab86f4
Heat Stress Level among Construction Workers	Aliasghar FARSHAD et al.	https://pubmed.ncbi.nlm.nih.gov/26005660/
Functional Performance of Firefighters After Exposure to Environmental Conditions and Exercise	Kenneth E. Games et al.	https://doi.org/10.4085%2F1062-6050-75-18
Climate change impact on microclimate of work environment related to occupational health and productivity	Enrico Marchetti	https://doi.org/10.4415/ann_16_03_05
Mental health among the sugarcane industry farmers and non-farmers in Peru: a cross-sectional study on occupational health	Juan Carlos Bazo-Alvarez et al.	https://doi.org/10.1136/bmjopen-2022-064396
Increased labor losses and decreased adaptation potential in a warmer world	Luke A Parsons et al.	https://doi.org/10.1038/s41467-021-27328-y
Current and future heat stress in Nicaraguan work places under a changing climate	Perry E Sheffield et al.	https://doi.org/10.2486/indhealth.2012-0156
Implications for workability and survivability in populations exposed to extreme heat under climate change: a modelling study	Oliver Andrews et al.	https://doi.org/10.1016/s2542-5196(18)30240-7
Applicability of Universal Thermal Climate Index (UTCI) in occupational heat stress assessment: a case study in brick industries	Javad Vatani et al.	https://doi.org/10.2486/indhealth.2015-0069
Association Between Work-Related Hyperthermia Emergency Department Visits and Ambient Heat in Five Southeastern States, 2010-2012-A Case-Crossover Study	Jeffrey Shire et al.	https://doi.org/10.1029/2019gh000241
Heat Stress Perception among Native and Migrant Workers in Italian Industries-Case Studies from the Construction and Agricultural Sectors	Alessandro Messeri et al.	https://doi.org/10.3390%2Fijerph16071090
"I Think the Temperature was 110 Degrees!": Work Safety Discussions Among Hispanic Farmworkers	John S. Luque et al.	https://doi.org/10.1080%2F1059924X.2018.1536572
The impact of heat and impaired kidney function on productivity of Guatemalan sugarcane workers	Miranda Dally et al.	https://doi.org/10.1371/journal.pone.0205181
Occupation and environmental heat-associated deaths in Maricopa county, Arizona: a case-control study	Diana B. Petitti et al.	https://doi.org/10.1371%2Fjournal.pone.0062596
The Impact of Heat on Health and Productivity among Maize Farmers in a Tropical Climate Area	Lukman Shiji Sadiq et al.	https://doi.org/10.1155/2019/9896410
An advanced empirical model for quantifying the impact of heat and climate change on human physical work capacity	Josh Foster et al.	https://doi.org/10.1007/s00484-021-02105-0
Assessment of thermal exposure level among construction workers in UAE using WBGT, HSI and TWL indices	Hafiz Omer AHMED et al.	https://doi.org/10.2486%2Findhealth.2018-0259
Heat strain, volume depletion and kidney function in California agricultural workers	Sally Moyce et al.	https://doi.org/10.1136%2Foemed-2016-103848
Performances of Limited Area Models for the WORKLIMATE Heat-Health Warning System to Protect Worker's Health and Productivity in Italy	Daniele Grifoni et al.	https://doi.org/10.3390/ijerph18189940
Life-threatening heat-related illness with severe hyponatremia in an aluminum smelter worker	James C. Wesdock and A. Michael Donoghue	https://doi.org/10.1002%2Fajim.23061
Risk of Kidney Injury among Construction Workers Exposed to Heat Stress: A Longitudinal Study from Saudi Arabia	Mohammed Al-Bouwarthan et al.	https://doi.org/10.3390/ijerph17113775
Determination of Air Enthalpy Based on Meteorological Data as an Indicator for Heat Stress Assessment in Occupational Outdoor Environments, a Field Study in IRAN	Hamidreza Heidari et al.	https://pubmed.ncbi.nlm.nih.gov/27840341/
Health impact assessment of Delhi's outdoor workers exposed to air pollution and extreme weather events: an integrated epidemiology approach	Vaishnavi Barthwal et al.	https://doi.org/10.1007/s11356-022-18886-9
Air temperatures and occupational injuries in the agricultural settings: a report from Northern Italy (Po River Valley, 2013-2017)	Matteo Riccò et al.	https://doi.org/10.23750%2Fabm.v91i4.10035
Heat and PAHs Emissions in Indoor Kitchen Air and Its Impact on Kidney Dysfunctions among Kitchen Workers in Lucknow, North India	Amarnath Singh et al.	https://doi.org/10.1371/journal.pone.0148641
Prediction of WBGT-based clothing adjustment values from evaporative resistance	Thomas E Bernard et al.	https://doi.org/10.2486/indhealth.2017-0121
A free software to predict heat strain according to the ISO 7933:2018	Leonidas G Ioannou et al.	https://doi.org/10.2486/indhealth.2018-0216
Spatial Changes in Work Capacity for Occupations Vulnerable to Heat Stress: Potential Regional Impacts From Global Climate Change	Donghyun Kim and Junbeom Lee	https://doi.org/10.1016/j.shaw.2019.10.004
Are Cal/OSHA Regulations Protecting Farmworkers in California From Heat-Related Illness?	Chelsea Eastman Langer et al.	https://doi.org/10.1097/jom.0000000000002189
Acute kidney injury and workload in a sample of California agricultural workers	Sally Moyce et al.	https://doi.org/10.1002%2Fajim.23076
Heat stress assessment during intermittent work under different environmental conditions and clothing combinations of effective wet bulb globe temperature (WBGT)	Yongsuk Seo et al.	https://doi.org/10.1080/15459624.2019.1612523
Development and Validation of a Questionnaire for Preliminary Assessment of Heat Stress at Workplace	Habibollah Dehghan et al.	https://pubmed.ncbi.nlm.nih.gov/26411664/
High prevalence of hypohydration in occupations with heat stress-Perspectives for performance in combined cognitive and motor tasks	Jacob F Piil et al.	https://doi.org/10.1371/journal.pone.0205321
Occupational risks and pregnancy and infant health outcomes in Florida farmworkers	Jennifer Runkle et al.	https://doi.org/10.3390%2Fijerph110807820
Estimation of Heat Stress and Maximum Acceptable Work Time Based on Physiological and Environmental Response in Hot-Dry Climate: A Case Study in Traditional Bakers	Davood Afshari et al.	https://doi.org/10.15171/ijoem.2019.1582
Wet Bulb Globe Temperature and Recorded Occupational Injury Rates among Sugarcane Harvesters in Southwest Guatemala	Miranda Dally et al.	https://doi.org/10.3390%2Fijerph17218195
Association between work in deforested, compared to forested, areas and human heat strain: An experimental study in a rural tropical environment	Megan K Suter et al.	https://doi.org/10.1088/1748-9326/ab2b53
Implementing sensor technology applications for workplace health promotion: a needs assessment among workers with physically demanding work	Sander Mathijn Spook et al.	https://doi.org/10.1186/s12889-019-7364-2
Occupational health impacts of climate change: current and future ISO standards for the assessment of heat stress	Ken Parsons	https://doi.org/10.2486/indhealth.2012-0165
Sun Safety at Work Canada: a multiple case-study protocol to develop sun safety and heat protection programs and policies for outdoor workers	Desre M Kramer et al.	https://doi.org/10.1186/s13012-015-0277-2
Diagnostic role of urine specific gravity to detect kidney impairment on heat-exposed workers in a shoe factory in Indonesia: a cross-sectional study	Ginova Nainggolan et al.	https://doi.org/10.1136/bmjopen-2020-047328
Effects of Heat Stress on Construction Labor Productivity in Hong Kong: A Case Study of Rebar Workers	Wen Yi and Albert P C Chan	https://doi.org/10.3390/ijerph14091055
Preventive measures and lifestyle habits against exertional heat illness in radiation decontamination workers	Shota Endo et al.	https://doi.org/10.1539%2Fjoh.17-0051-OA
Factors associated with heat strain among workers at an aluminum smelter in Texas	Bich N. Dang and Chad H. Dowell	https://doi.org/10.1097%2FJOM.0000000000000095
Workplace Screening Identifies Clinically Significant and Potentially Reversible Kidney Injury in Heat-Exposed Sugarcane Workers	Cecilia J Sorensen et al.	https://doi.org/10.3390/ijerph17228552
Intervention to diminish dehydration and kidney damage among sugarcane workers	David H Wegman et al.	https://doi.org/10.5271/sjweh.3659
Validating the Heat Stress Indices for Using In Heavy Work Activities in Hot and Dry Climates	Roohalah Hajizadeh et al.	https://www.ncbi.nlm.nih.gov/pmc/articles/PMC7189940/
Perceptions of heat risk to health: a qualitative study of professional bus drivers and their managers in Jinan, China	Lin Zhou et al.	https://doi.org/10.3390%2Fijerph110201520
Recruitment, Methods, and Descriptive Results of a Physiologic Assessment of Latino Farmworkers: The California Heat Illness Prevention Study	Diane C Mitchell et al.	https://doi.org/10.1097/jom.0000000000000988
Effects of hydration practices on the severity of heat-related illness among municipal workers during a heat wave phenomenon	Z Mansor et al.	https://pubmed.ncbi.nlm.nih.gov/31424033/
Association between high ambient temperature and acute work-related injury: a case-crossover analysis using workers' compensation claims data	Judith A McInnes et al.	https://doi.org/10.5271/sjweh.3602
The Effects of Noise and Heat Strain on the Work Ability Index (WAI) among Rubber Factory Workers	Reza Kazemi et al.	https://doi.org/10.5334%2Faogh.2515
Relationships between micronutrient losses in sweat and blood pressure among heat-exposed steelworkers	Yong-Mei TANG et al.	https://doi.org/10.2486%2Findhealth.2014-0225
[Risk of exposure to heatstroke in sugarcane workers in São Paulo State, Brazil]	Rodrigo Cauduro Roscani et al.	https://doi.org/10.1590/0102-311x00211415
Intervention to reduce heat stress and improve efficiency among sugarcane workers in El Salvador: Phase 1	T Bodin et al.	https://doi.org/10.1136/oemed-2016-103555
Heat stress, hydration and uric acid: a cross-sectional study in workers of three occupations in a hotspot of Mesoamerican nephropathy in Nicaragua	Catharina Wesseling et al.	https://doi.org/10.1136/bmjopen-2016-011034
Identification of barriers to the prevention and treatment of heat-related illness in Latino farmworkers using activity-oriented, participatory rural appraisal focus group methods	Michelle Lam et al.	https://doi.org/10.1186/1471-2458-13-1004
Verification of electronic device technology for measurement and evaluation of thermal exposure of fire fighters and members of rescue teams	Šárka Bernatíková et al.	https://doi.org/10.13075/mp.5893.00591
Assessment of construction workers' hydration status using urine specific gravity	Saideh Montazer et al.	https://doi.org/10.2478/s13382-013-0143-x
[Environmental factors associated with textile industry in Democratic Republic of Congo: state of play]	Panda Lukongo Kitronza and Mairiaux Philippe	https://doi.org/10.11604/pamj.2016.25.44.6479
[Analysis of the contribution of meteorological variables to thermal stress associated with death among sugarcane cutters]	Daniel Pires Bitencourt et al.	https://doi.org/10.1590/s0102-311x2012000100007
Evaluation of heat stress and cumulative incidence of acute kidney injury in sugarcane workers in Guatemala	Jaime Butler-Dawson et al.	https://doi.org/10.1007/s00420-019-01426-3
The multi-level heat education and awareness tools [HEAT] intervention study for farmworkers: Rationale and methods	Jennifer Krenz et al.	https://doi.org/10.1016/j.conctc.2021.100795
EXCLUSION 1 - NON ENGLISH STUDIES
[Environmental factors associated with textile industry in Democratic Republic of Congo: state of play]	Panda Lukongo Kitronza and Mairiaux Philippe	https://doi.org/10.11604/pamj.2016.25.44.6479
[Risk of exposure to heatstroke in sugarcane workers in São Paulo State, Brazil]	Rodrigo Cauduro Roscani et al.	https://doi.org/10.1590/0102-311x00211415
[Analysis of the contribution of meteorological variables to thermal stress associated with death among sugarcane cutters]	Daniel Pires Bitencourt et al.	https://doi.org/10.1590/s0102-311x2012000100007
EXCLUSION 2 - REVIEWS/COMMENTARIES
Heat Exposure and Occupational Injuries: Review of the Literature and Implications	June T. Spector et al.	https://doi.org/10.1007%2Fs40572-019-00250-8
The epidemiology of occupational heat exposure in the United States: a review of the literature and assessment of research needs in a changing climate	Diane M Gubernot et al.	https://doi.org/10.1007/s00484-013-0752-x
Occupational heat strain in outdoor workers: A comprehensive review and meta-analysis	Leonidas G Ioannou et al.	https://doi.org/10.1080/23328940.2022.2030634
Health impacts of workplace heat exposure: an epidemiological review	Jianjun XIANG et al.	https://doi.org/10.2486%2Findhealth.2012-0145
Extreme heat and occupational injuries in different climate zones: A systematic review and meta-analysis of epidemiological evidence	Syeda Hira Fatima et al.	https://doi.org/10.1016/j.envint.2021.106384
Workers' health and productivity under occupational heat strain: a systematic review and meta-analysis	Andreas D Flouris et al.	https://doi.org/10.1016/s2542-5196(18)30237-7
Impact of climate change on occupational health and productivity: a systematic literature review focusing on workplace heat	Miriam Levi et al.	https://doi.org/10.23749/mdl.v109i3.6851
Management of climatic heat stress risk in construction: a review of practices, methodologies, and future research	Steve Rowlinson et al.	https://doi.org/10.1016/j.aap.2013.08.011
Impacts of Climate Change and Heat Stress on Farmworkers' Health: A Scoping Review	Moussa El Khayat et al.	https://doi.org/10.3389/fpubh.2022.782811
Heat-related illness among wildland firefighters	Curtis W Noonan and Erin O'Brien Semmens	https://doi.org/10.1136/oemed-2019-106391
Farmworker Vulnerability to Heat Hazards: A Conceptual Framework	Valerie Vi Thien Mac and Linda A McCauley	https://doi.org/10.1111/jnu.12327
Climate Change and the Emergent Epidemic of CKD from Heat Stress in Rural Communities: The Case for Heat Stress Nephropathy	Jason Glaser et al.	https://doi.org/10.2215/cjn.13841215
Heat illness and death among workers - United States, 2012-2013	Sheila Arbury et al.	https://pubmed.ncbi.nlm.nih.gov/25102413/
Effectiveness of exercise-heat acclimation for preventing heat illness in the workplace	Fumio Yamazaki	https://doi.org/10.7888/juoeh.35.183
48 STUDIES INCLUDED FOR THE OPINION SUMMARY REVIEW BASED ON INCLUSION CRITERIA
Risk of Kidney Injury among Construction Workers Exposed to Heat Stress: A Longitudinal Study from Saudi Arabia.	Mohammed Al-Bouwarthan et al.	https://doi.org/10.3390/ijerph17113775
Thermal Exposure and Heat Illness Symptoms among Workers in Mara Gold Mine, Tanzania.	E.B. Meshi et al.	https://doi.org/10.29024%2Faogh.2318
Occupational heat stress and associated productivity loss estimation using the PHS model (ISO 7933): a case study from workplaces in Chennai, India.	Karin Lundgren et al.	https://doi.org/10.3402/gha.v7.25283
Perceptions of workplace heat exposure and adaption behaviors among Chinese construction workers in the context of climate change	Shu-Rong Han et al.	https://doi.org/10.1186/s12889-021-12231-4
A case-crossover study of heat exposure and injury risk among outdoor construction workers in Washington State.	Miriam M Calkins et al.	https://doi.org/10.5271/sjweh.3814
The effect of hot days on occupational heat stress in the manufacturing industry: implications for workers’ well-being and productivity.	Tjaša Pogačar et al.	https://doi.org/10.1007/s00484-018-1530-6
Thai Cohort Study Team. Association between occupational heat stress and kidney disease among 37,816 workers in the Thai Cohort Study (TCS)	Benjawan Tawatsupa et al.	https://doi.org/10.2188/jea.je20110082
Kidney Function in Rice Workers Exposed to Heat and Dehydration in Costa Rica	Jennifer Crowe et al.	https://doi.org/10.3390%2Fijerph19094962
Association between occupational heat stress and DNA damage in lymphocytes of workers exposed to hot working environments in a steel industry in Southern India.	Vidhya Venugopal et al.	https://doi.org/10.1080%2F23328940.2019.1632144
Occupational Heat Stress Profiles in Selected Workplaces in India.	Vidhya Venugopal et al.	https://doi.org/10.3390/ijerph13010089
Workers’ perceptions of climate change related extreme heat exposure in South Australia: a cross-sectional survey.	Jianjun Xiang et al.	https://doi.org/10.1186%2Fs12889-016-3241-4
The Impact of Heat on Health and Productivity among Maize Farmers in a Tropical Climate Area.	Lukman Shiji Sadiq et al.	https://doi.org/10.1155/2019/9896410
Work-attributed illness arising from excess heat exposure in Ontario, 2004-2010.	Melanie K Fortune et al.	https://doi.org/10.17269/cjph.104.3984
An Occupational Heat Stress and Hydration Assessment of Agricultural Workers in North Mexico.	Rietta S. Wagoner et al.	https://doi.org/10.3390%2Fijerph17062102
Association of occupational heat exposure and colorectal cancer in the MCC-Spain study.	Alice Hinchliffe et al.	https://doi.org/10.5271/sjweh.4082
Occupational heat exposure and prostate cancer risk: A pooled analysis of case-control studies	Alice Hinchliffe et al.	https://doi.org/10.1016/j.envres.2022.114592
Characterizing occupational heat-related mortality in the United States, 2000–2010: An analysis using the census of fatal occupational injuries database.	Diane M. Gubernot et al.	https://doi.org/10.1002%2Fajim.22381
Hot environment and health problems of outdoor workers at a construction site	Ikuharu Morioka et al.	https://doi.org/10.2486/indhealth.44.474
Exploring how a traditional diluted yoghurt drink may mitigate heat strain during medium-intensity intermittent work: a multidisciplinary study of occupational heat strain	Karin LUNDGREN-KOWNACKI et al.	https://doi.org/10.2486%2Findhealth.2017-0030
Occupational Heat Stress: Multi-Country Observations and Interventions.	Leonidas G Ioannou et al.	https://doi.org/10.3390/ijerph18126303
Climate conditions, workplace heat and occupational health in South-East Asia in the context of climate change	Tord Kjellstrom et al.	https://doi.org/10.4103/2224-3151.213786
Performances of Limited Area Models for the WORKLIMATE Heat–Health Warning System to Protect Worker’s Health and Productivity in Italy	Daniele Grifoni et al.	https://doi.org/10.3390/ijerph18189940
An Occupational Heat-Health Warning System for Europe: The HEAT-SHIELD Platform	Marco Morabito et al.	https://doi.org/10.3390/ijerph16162890
Effects of occupational heat exposure on female brick workers in West Bengal, India	Moumita Sett and Subhashis Sahu	https://doi.org/10.3402%2Fgha.v7.21923
Effects of Occupational Heat Exposure on Traffic Police Workers in Ahmedabad, Gujarat	Amee Raval et al.	https://doi.org/10.4103%2Fijoem.IJOEM_125_18
Heat stress, hydration and uric acid: a cross-sectional study in workers of three occupations in a hotspot of Mesoamerican nephropathy in Nicaragua	Catharina Wesseling et al.	https://doi.org/10.1136/bmjopen-2016-011034
Environmental Heat Exposure and Heat-Related Symptoms in United States Coast Guard Deepwater Horizon Disaster Responders	Elizabeth A Erickson et al.	https://doi.org/10.1017/dmp.2018.120
Extreme occupational heat exposure is associated with elevated haematological and inflammatory markers in Fire Service Instructors	Emily R Watkins et al.	https://doi.org/10.1113/ep088386
Relationships between micronutrient losses in sweat and blood pressure among heat-exposed steelworkers	Yong-Mei TANG et al.	https://doi.org/10.2486%2Findhealth.2014-0225
Evaluation of heat stress and cumulative incidence of acute kidney injury in sugarcane workers in Guatemala	Jaime Butler-Dawson et al.	https://doi.org/10.1007/s00420-019-01426-3
Heat exposure, cardiovascular stress and work productivity in rice harvesters in India: implications for a climate change future	Subhashis Sahu et al.	https://doi.org/10.2486/indhealth.2013-0006
Physiological and biochemical parameters among a population of bakers exposed to environmental heat	Sultan T Al-Otaibi	https://doi.org/10.13075/ijomeh.1896.01813
Knowledge and Practices to Avoid Heat-Related Illness among Hispanic Farmworkers along the Florida-Georgia Line	John S Luque et al.	https://doi.org/10.1080/1059924x.2019.1670312
Effects of hydration practices on the severity of heat-related illness among municipal workers during a heat wave phenomenon	Z Mansor et al.	https://pubmed.ncbi.nlm.nih.gov/31424033/
Factors associated with heat strain among workers at an aluminum smelter in Texas	Bich N. Dang and Chad H. Dowell	https://doi.org/10.1097%2FJOM.0000000000000095
Hematological parameters in a population of male bakers exposed to high heat work environment	Sultan T. Al-Otaibi et al.	https://doi.org/10.1371%2Fjournal.pone.0274782
The Challenges of Working in the Heat Whilst Pregnant: Insights From Gambian Women Farmers in the Face of Climate Change	Shantelle Spencer et al.	https://doi.org/10.3389/fpubh.2022.785254
Heat Stress Impacts on Cardiac Mortality in Nepali Migrant Workers in Qatar	Bandana Pradhan et al.	https://doi.org/10.1159/000500853
Associations of Occupational Heat Stress and Noise Exposure with Carotid Atherosclerosis among Chinese Steelworkers: A Cross-Sectional Survey	Lihua Wang et al.	https://doi.org/10.3390/ijerph19010024
Heat Stress-Related Symptoms among Bakery Workers in Lebanon: A National Cross-Sectional Study	Rima R. Habib et al.	https://doi.org/10.1177%2F0046958021990517
Perceptions of heat risk to health: a qualitative study of professional bus drivers and their managers in Jinan, China	Lin Zhou et al.	https://doi.org/10.3390%2Fijerph110201520
Heat stress in rice vermicelli manufacturing factories	Melvin Seng et al.	https://doi.org/10.1080%2F10773525.2018.1522102
evidence for the link between impaired kidney function, increased heat exposure, and agricultural worker productivity.	Miranda Dally et al.	https://doi.org/10.1371/journal.pone.0205181
Intervention to diminish dehydration and kidney damage among sugarcane workers	David H Wegman et al.	https://doi.org/10.5271/sjweh.3659
Intervention to reduce heat stress and improve efficiency among sugarcane workers in El Salvador: Phase 1	T Bodin et al.	https://doi.org/10.1136/oemed-2016-103555
Heat strain, volume depletion and kidney function in California agricultural workers	Sally Moyce et al.	https://doi.org/10.1136%2Foemed-2016-103848
Wet Bulb Globe Temperature and Recorded Occupational Injury Rates among Sugarcane Harvesters in Southwest Guatemala	Miranda Dally et al.	https://doi.org/10.3390%2Fijerph17218195
Occupation and environmental heat-associated deaths in Maricopa county, Arizona: a case-control study	Diana B. Petitti et al.	https://doi.org/10.1371%2Fjournal.pone.0062596
"I Think the Temperature was 110 Degrees!": Work Safety Discussions Among Hispanic Farmworkers	John S. Luque et al.	https://doi.org/10.1080%2F1059924X.2018.1536572
Air temperatures and occupational injuries in the agricultural settings: a report from Northern Italy (Po River Valley, 2013-2017)	Matteo Riccò et al.	https://doi.org/10.23750%2Fabm.v91i4.10035
